# Supplementary material for: Correction to: Comparative study of excretory–secretory proteins released by Schistosoma mansoni-resistant, susceptible and naïve Biomphalaria glabrata
Source: Parasit Vectors. 2022 Nov 11;15:421. doi: 10.1186/s13071-022-05439-9 (PMC9652980; doi:10.1186/s13071-022-05439-9)
Supplement: Supplementary file 1 — Additional file 2: Table S1. Statistical analysis of behavioural bioassays. Two-way ANONA method was used to evaluate the significance of the behavioural modifications. [file 13071_2022_5439_MOESM2_ESM.xlsx]

## Sheet: Velocity
Table Analyzed	Tortuosity							Data comparison within treatments											Data comparison between treatments
Two-way RM ANOVA	Matching: Stacked							Number of families	1										Number of families	2
Assume sphericity?	Yes							Number of comparisons per family	3										Number of comparisons per family	2
Alpha	0.05							Alpha	0.05										Alpha	0.05
Source of Variation	% of total variation	P value	P value summary	Significant?				Šídák's multiple comparisons test	Mean Diff.	95.00% CI of diff.	Below threshold?	Summary	Adjusted P Value						Dunnett's multiple comparisons test	Mean Diff.	95.00% CI of diff.	Below threshold?	Summary	Adjusted P Value
Row Factor x Column Factor	11.9	<0.0001	****	Yes
Row Factor	36.56	<0.0001	****	Yes				Before - After											Before
Column Factor	4.803	0.2587	ns	No				MilliQ	0.3746	-0.2181 to 0.9673	No	ns	0.3137						MilliQ vs. Susceptible	-0.4567	-1.458 to 0.5442	No	ns	0.4816
Subject	40.27	<0.0001	****	Yes				Susceptible	2.511	1.919 to 3.104	Yes	****	<0.0001						MilliQ vs. Resistant	-0.1186	-1.120 to 0.8823	No	ns	0.9482
								Resistant	1.776	1.183 to 2.368	Yes	****	<0.0001
ANOVA table	SS	DF	MS	F (DFn, DFd)	P value														After
Row Factor x Column Factor	10.6	2	5.302	F (2, 24) = 22.09	P<0.0001														MilliQ vs. Susceptible	1.68	0.6791 to 2.681	Yes	***	0.0008
Row Factor	32.59	1	32.59	F (1, 24) = 135.8	P<0.0001			Test details	Mean 1	Mean 2	Mean Diff.	SE of diff.	N1	N2	t	DF			MilliQ vs. Resistant	1.282	0.2814 to 2.283	Yes	*	0.0102
Column Factor	4.281	2	2.141	F (2, 24) = 1.431	P=0.2587
Subject	35.9	24	1.496	F (24, 24) = 6.231	P<0.0001			Before - After
Residual	5.762	24	0.2401					MilliQ	11.9	11.52	0.3746	0.231	9	9	1.622	24			Test details	Mean 1	Mean 2	Mean Diff.	SE of diff.	N1	N2	q	DF
								Susceptible	12.35	9.842	2.511	0.231	9	9	10.87	24
Difference between row means								Resistant	12.02	10.24	1.776	0.231	9	9	7.687	24			Before
Mean of Before	12.09																		MilliQ vs. Susceptible	11.9	12.35	-0.4567	0.4392	9	9	1.04	48
Mean of After	10.53																		MilliQ vs. Resistant	11.9	12.02	-0.1186	0.4392	9	9	0.27	48
Difference between means	1.554
SE of difference	0.1334																		After
95% CI of difference	1.279 to 1.829																		MilliQ vs. Susceptible	11.52	9.842	1.68	0.4392	9	9	3.825	48
																			MilliQ vs. Resistant	11.52	10.24	1.282	0.4392	9	9	2.92	48
Data summary
Number of columns (Column Factor)	3
Number of rows (Row Factor)	2
Number of subjects (Subject)	27
Number of missing values	0

## Sheet: Tortuosity
Table Analyzed	Data 2							Data comparison within treatments											Data comparison between treatments
Two-way RM ANOVA	Matching: Stacked							Number of families	1										Number of families	2
Assume sphericity?	Yes							Number of comparisons per family	3										Number of comparisons per family	2
Alpha	0.05							Alpha	0.05										Alpha	0.05
Source of Variation	% of total variation	P value	P value summary	Significant?				Šídák's multiple comparisons test	Mean Diff.	95.00% CI of diff.	Below threshold?	Summary	Adjusted P Value						Dunnett's multiple comparisons test	Mean Diff.	95.00% CI of diff.	Below threshold?	Summary	Adjusted P Value
Row Factor x Column Factor	17.82	<0.0001	****	Yes
Row Factor	35.02	<0.0001	****	Yes				Before - After											Before
Column Factor	24.84	<0.0001	****	Yes				MilliQ	-0.006001	-0.1734 to 0.1614	No	ns	0.9996						MilliQ vs. Susceptible	-0.05209	-0.2444 to 0.1403	No	ns	0.7629
Subject	15.66	0.0207	*	Yes				Susceptible	-0.7099	-0.8773 to -0.5425	Yes	****	<0.0001						MilliQ vs. Resistant	-0.07098	-0.2633 to 0.1214	No	ns	0.6125
								Resistant	-0.5527	-0.7200 to -0.3853	Yes	****	<0.0001
ANOVA table	SS	DF	MS	F (DFn, DFd)	P value														After
Row Factor x Column Factor	1.228	2	0.6142	F (2, 24) = 32.08	P<0.0001														MilliQ vs. Susceptible	-0.756	-0.9483 to -0.5636	Yes	****	<0.0001
Row Factor	2.414	1	2.414	F (1, 24) = 126.1	P<0.0001			Test details	Mean 1	Mean 2	Mean Diff.	SE of diff.	N1	N2	t	DF			MilliQ vs. Resistant	-0.6176	-0.8100 to -0.4253	Yes	****	<0.0001
Column Factor	1.712	2	0.856	F (2, 24) = 19.04	P<0.0001
Subject	1.079	24	0.04497	F (24, 24) = 2.349	P=0.0207			Before - After
Residual	0.4595	24	0.01915					MilliQ	1.141	1.147	-0.006001	0.06523	9	9	0.09199	24			Test details	Mean 1	Mean 2	Mean Diff.	SE of diff.	N1	N2	q	DF
								Susceptible	1.193	1.903	-0.7099	0.06523	9	9	10.88	24
Difference between row means								Resistant	1.212	1.764	-0.5527	0.06523	9	9	8.473	24			Before
Mean of Before	1.182																		MilliQ vs. Susceptible	1.141	1.193	-0.05209	0.0844	9	9	0.6171	48
Mean of After	1.605																		MilliQ vs. Resistant	1.141	1.212	-0.07098	0.0844	9	9	0.841	48
Difference between means	-0.4228
SE of difference	0.03766																		After
95% CI of difference	-0.5006 to -0.3451																		MilliQ vs. Susceptible	1.147	1.903	-0.756	0.0844	9	9	8.957	48
																			MilliQ vs. Resistant	1.147	1.764	-0.6176	0.0844	9	9	7.318	48
Data summary
Number of columns (Column Factor)	3
Number of rows (Row Factor)	2
Number of subjects (Subject)	27
Number of missing values	0

## Sheet: No. miracidia
Table Analyzed	Number of miracidia							Data comparison within treatments											Data comparison between treatments
Two-way RM ANOVA	Matching: Stacked							Number of families	1										Number of families	2
Assume sphericity?	Yes							Number of comparisons per family	3										Number of comparisons per family	2
Alpha	0.05							Alpha	0.05										Alpha	0.05
Source of Variation	% of total variation	P value	P value summary	Significant?				Šídák's multiple comparisons test	Mean Diff.	95.00% CI of diff.	Below threshold?	Summary	Adjusted P Value						Dunnett's multiple comparisons test	Mean Diff.	95.00% CI of diff.	Below threshold?	Summary	Adjusted P Value
Row Factor x Column Factor	11.9	0.0016	**	Yes
Row Factor	13.18	0.0002	***	Yes				Before - After											Before
Column Factor	7.589	0.1863	ns	No				MilliQ	-0.2522	-13.68 to 13.17	No	ns	>0.9999						MilliQ vs. Susceptible	2.709	-14.15 to 19.56	No	ns	0.9072
Subject	50.49	0.0047	**	Yes				Susceptible	-29.92	-43.34 to -16.50	Yes	****	<0.0001						MilliQ vs. Resistant	-2.494	-19.35 to 14.36	No	ns	0.9206
								Resistant	-9.094	-22.52 to 4.330	No	ns	0.2587
ANOVA table	SS	DF	MS	F (DFn, DFd)	P value														After
Row Factor x Column Factor	2088	2	1044	F (2, 24) = 8.478	P=0.0016														MilliQ vs. Susceptible	-26.96	-43.81 to -10.10	Yes	**	0.0013
Row Factor	2313	1	2313	F (1, 24) = 18.78	P=0.0002			Test details	Mean 1	Mean 2	Mean Diff.	SE of diff.	N1	N2	t	DF			MilliQ vs. Resistant	-11.34	-28.19 to 5.520	No	ns	0.2264
Column Factor	1332	2	665.9	F (2, 24) = 1.804	P=0.1863
Subject	8860	24	369.2	F (24, 24) = 2.998	P=0.0047			Before - After
Residual	2956	24	123.2					MilliQ	31.08	31.33	-0.2522	5.231	9	9	0.0482	24			Test details	Mean 1	Mean 2	Mean Diff.	SE of diff.	N1	N2	q	DF
								Susceptible	28.37	58.29	-29.92	5.231	9	9	5.719	24
Difference between row means								Resistant	33.58	42.67	-9.094	5.231	9	9	1.738	24			Before
Mean of Before	31.01																		MilliQ vs. Susceptible	31.08	28.37	2.709	7.396	9	9	0.3663	48
Mean of After	44.1																		MilliQ vs. Resistant	31.08	33.58	-2.494	7.396	9	9	0.3372	48
Difference between means	-13.09
SE of difference	3.02																		After
95% CI of difference	-19.32 to -6.855																		MilliQ vs. Susceptible	31.33	58.29	-26.96	7.396	9	9	3.645	48
																			MilliQ vs. Resistant	31.33	42.67	-11.34	7.396	9	9	1.533	48
Data summary
Number of columns (Column Factor)	3
Number of rows (Row Factor)	2
Number of subjects (Subject)	27
Number of missing values	0

## Sheet: Duration
Table Analyzed	Duration							Data comparison within treatments											Data comparison between treatments
Two-way RM ANOVA	Matching: Stacked							Number of families	1										Number of families	2
Assume sphericity?	Yes							Number of comparisons per family	3										Number of comparisons per family	2
Alpha	0.05							Alpha	0.05										Alpha	0.05
Source of Variation	% of total variation	P value	P value summary	Significant?				Šídák's multiple comparisons test	Mean Diff.	95.00% CI of diff.	Below threshold?	Summary	Adjusted P Value						Dunnett's multiple comparisons test	Mean Diff.	95.00% CI of diff.	Below threshold?	Summary	Adjusted P Value
Row Factor x Column Factor	4.635	0.2876	ns	No
Row Factor	13.96	0.0096	**	Yes				Before - After											Before
Column Factor	12.16	0.0113	*	Yes				MilliQ	-0.1256	-0.6185 to 0.3674	No	ns	0.889						MilliQ vs. Susceptible	-0.113	-0.5088 to 0.2828	No	ns	0.741
Subject	26.89	0.8636	ns	No				Susceptible	-0.5549	-1.048 to -0.06193	Yes	*	0.024						MilliQ vs. Resistant	-0.2209	-0.6167 to 0.1749	No	ns	0.3467
								Resistant	-0.2555	-0.7484 to 0.2375	No	ns	0.4804
ANOVA table	SS	DF	MS	F (DFn, DFd)	P value														After
Row Factor x Column Factor	0.4362	2	0.2181	F (2, 24) = 1.313	P=0.2876														MilliQ vs. Susceptible	-0.5423	-0.9381 to -0.1465	Yes	**	0.0058
Row Factor	1.314	1	1.314	F (1, 24) = 7.913	P=0.0096			Test details	Mean 1	Mean 2	Mean Diff.	SE of diff.	N1	N2	t	DF			MilliQ vs. Resistant	-0.3508	-0.7466 to 0.04504	No	ns	0.0885
Column Factor	1.145	2	0.5724	F (2, 24) = 5.429	P=0.0113
Subject	2.53	24	0.1054	F (24, 24) = 0.6349	P=0.8636			Before - After
Residual	3.985	24	0.1661					MilliQ	1.621	1.746	-0.1256	0.1921	9	9	0.6538	24			Test details	Mean 1	Mean 2	Mean Diff.	SE of diff.	N1	N2	q	DF
								Susceptible	1.734	2.289	-0.5549	0.1921	9	9	2.888	24
Difference between row means								Resistant	1.842	2.097	-0.2555	0.1921	9	9	1.33	24			Before
Mean of Before	1.732																		MilliQ vs. Susceptible	1.621	1.734	-0.113	0.1737	9	9	0.6505	48
Mean of After	2.044																		MilliQ vs. Resistant	1.621	1.842	-0.2209	0.1737	9	9	1.272	48
Difference between means	-0.312
SE of difference	0.1109																		After
95% CI of difference	-0.5409 to -0.08308																		MilliQ vs. Susceptible	1.746	2.289	-0.5423	0.1737	9	9	3.122	48
																			MilliQ vs. Resistant	1.746	2.097	-0.3508	0.1737	9	9	2.02	48
Data summary
Number of columns (Column Factor)	3
Number of rows (Row Factor)	2
Number of subjects (Subject)	27
Number of missing values	0
